# Supplementary material for: The Functions of Pt-DIC and Pt-Lamin B in Spermatogenesis of Portunus trituberculatus
Source: Int J Mol Sci. 2023 Dec 21;25(1):112. doi: 10.3390/ijms25010112 (PMC10778907; doi:10.3390/ijms25010112)
Supplement: Supplementary file 1 [file ijms-25-00112-s001.zip]

Archive with 1 entries (1 files):
- ijms-2737733-supplementary.xls
