# Supplementary material for: The Functions of Pt-DIC and Pt-Lamin B in Spermatogenesis of Portunus trituberculatus
Source: Int J Mol Sci. 2023 Dec 21;25(1):112. doi: 10.3390/ijms25010112 (PMC10778907; doi:10.3390/ijms25010112)
Supplement: Supplementary file 1 [file ijms-25-00112-s001.zip › ijms-2737733-supplementary.xls]

## Sheet: Sheet1
Figure 7 C				Figure 8 A				Figure 9 C
Pt-DIC mRNA	Control	RNAi		Pt-dhc mRNA	Control	RNAi		middle spermatids nuclear count with normal nuclear morphology	Control	RNAi
sample 1	1.17555	0.647671		sample 1	1.35035	0.565135		sample 1	88	54
sample 2	0.858565	0.747425		sample 2	0.961483	0.384219		sample 2	81	52
sample 3	0.993092	0.63581		sample 3	0.76313	0.374577		sample 3	84	59
								normality percentage of middle spermatids nuclear	Control		RNAi
Figure 7 D				Figure 8 B				sample 1	88/100	0.88	54/100	0.54
Pt-DIC protein	Control	RNAi		Pt-km23 mRNA	Control	RNAi		sample 2	81/100	0.81	52/100	0.52
sample 1	0.935026	0.679628		sample 1	1.47087	0.517632		sample 3	84/100	0.84	59/100	0.59
sample 2	1.04477	0.768856		sample 2	1.00696	0.630689
sample 3	1.11148	0.825808		sample 3	0.678302	1.06437		Figure 9 D
								middle spermatids nuclear count with abnormal nuclear morphology	Control	RNAi
				Figure 8 C				sample 1	12	46
				Pt-lc8 mRNA	Control	RNAi		sample 2	19	48
				sample 1	1.63959	0.595979		sample 3	16	41
				sample 2	0.890899	0.952638		abnormality percentage of middle spermatids nuclear	Control		RNAi
				sample 3	0.678302	1.41095		sample 1	12/100	0.12	46/100	0.46
								sample 2	19/100	0.19	48/100	0.48
				Figure 8 D				sample 3	16/100	0.16	41/100	0.41
				Pt-Nude mRNA	Control	RNAi
				sample 1	1.52626	0.326088
				sample 2	0.97041	0.496546
				sample 3	0.673617	1.01866
				Figure 8 E
				Pt-lis1 mRNA	Control	RNAi
				sample 1	1.60214	0.561231
				sample 2	0.941696	0.628507
				sample 3	0.622725	0.968171
				Figure 8 F
				Pt-Lamin B mRNA	Control	RNAi
				sample 1	1.90968	0.827406
				sample 2	0.601513	0.53465
				sample 3	0.831238	0.937354
				Figure 8 G
				Pt-p53 mRNA	Control	RNAi
				sample 1	1.1355	0.757858
				sample 2	0.935191	0.888843
				sample 3	0.943874	0.93088
				Figure 8 H
				Pt-caspase3 mRNA	Control	RNAi
				sample 1	1.5874	0.530957
				sample 2	0.907519	0.50874
				sample 3	0.697372	1.02101
				Figure 8 I
				Pt-bcl-2 mRNA	Control	RNAi
				sample 1	1.45062	0.496546
				sample 2	0.954842	0.675955
				sample 3	0.697372	1.1487
